# Supplementary material for: Impact of Dietary Intake and Cardiorespiratory Fitness on Glycemic Variability in Adolescents: An Observational Study
Source: Curr Dev Nutr. 2025 Jan 21;9(2):104547. doi: 10.1016/j.cdnut.2025.104547 (PMC11847740; doi:10.1016/j.cdnut.2025.104547)
Supplement: Multimedia component 1 [file mmc1.xlsx]

## Sheet: Titles
TITLE.
Impact of dietary intake and cardiorespiratory fitness on glycemic variability in adolescents: an observational study.
AUTHORS.
Mingliang Ge, Stephanie R. Lebby, Shivani Chowkwale, Caleb Harrison, Grace M. Palmer, Keith J. Loud, Diane Gilbert-Diamond, Mary Ellen Vajravelu, Jennifer L. Meijer
SUPPLEMENTARY MATERIALS TITLES
Supplementary Table 1. Sex differences in demographics, body composition, exercise capacity, glycemic patterns, dietary intake, and physical activity.
Supplementary Table 2. Association between exercise capacity and overall glycemic variability, stratified by sex.
Supplementary Table 3. Association between exercise capacity and glucose respone to the oral glucose tolerance test, stratified by sex.
Supplementary Table 4. Association between exercise capacity and glucose metrics in response to individual meals, stratified by sex.

## Sheet: Supplementary Table 1
Supplementary Table 1. Sex differences in demographics, body composition, exercise capacity, glycemic patterns, dietary intake, and physical activity. Participant demographics and lifestyle characteristics were reported as median (quartile 1, quartile 3) for continuous variables and count (percentage) for categorical variables. Sex-differences in variables were assessed using Fisher’s Exact Tests…
Categorical Variables	ALL PARTICIPANTS		MALES		FEMALES		STATISTIC
	n	percent	n	percent	n	percent	Chi squared	p-value
Sex
male	12	55.6
female	15	44.4
Race
American Indian/Alaskan Native	0	0	0	0	0	0	4.1087	0.25
Asian	2	0.0740741	2	0.166667	0	0
Black / African American	0	0	0	0	0	0
White	23	0.851852	10	0.833333	13	0.866667
Native Hawaiian / Pacific Islander	0	0	0	0	0	0
multi-racial	1	0.037037	0	0	1	0.0666667
prefer not to disclose	0	0	0	0	0	0
other	1	0.037037	0	0	1	0.0666667
Ethnicity
Hispanic	2	0.0740741	0	0	2	0.133333	2.7	0.2592
Non-Hispanic	24	0.888889	12	1	12	0.8
prefer not to disclose	1	0.037037	0	0	1	0.0666667
unknown	0	0	0	0	0	0
Household Income
Under $25000	1	0.037037	0	0	1	0.0666667	2.4221	0.6586
Between $25000 to under $50000	1	0.037037	1	0.0833333	0	0
Between $50000 to under $75000	0	0	0	0	0	0
Between $75000 to under $100000	6	0.222222	2	0.166667	4	0.266667
$100000 and above	17	0.62963	8	0.666667	9	0.6
prefer not to disclose	2	0.0740741	1	0.0833333	1	0.0666667
Crockett Pubertal Development Score
Prepubertal	1	0.037037	1	0.0833333	0	0	14.149	0.002709
Early Puberty	0	0	0	0	0	0
Midpubertal	1	0.037037	1	0.0833333	0	0
Late Puberty	12	0.444444	9	0.75	3	0.2
Postpubertal	13	0.481481	1	0.0833333	12	0.8
Continuous Variables	ALL PARTICIPANTS		MALES		FEMALES		STATISTIC
	n	median (Q1, Q3)	n	median (Q1, Q3)	n	median (Q1, Q3)	t-statisic	p-value
Age (years)	27	19.3 (16.4, 20.9)	12	16.4 (16.1, 18.6)	15	20.5 (18.4, 21.3)	-2.6311	0.01481
Petersen Pubertal Development Score	27	3.8 (3.4, 4.0)	12	3.4 (3.2, 3.7)	15	4 (3.9, 4.0)	-2.9239	0.01196
Body Composition
Weight (kg)	27	64.0 (59.6, 77.8)	12	73.2 (63.2, 83.5)	15	62.2 (58.8, 66.5)	1.9108	0.07064
Height (inch)	27	66.8 (64.5, 69.4)	12	70.7 (68.0, 72.1)	15	64.8 (64.4, 66.8)	3.8409	0.001633
BMI (kg/m2)	27	23.0 (21.7, 24.6)	12	23.2 (21.5, 25.2)	15	22.8 (21.8, 24.0)	-0.028692	0.9774
Waist circumference (cm)	27	78.2 (72.7, 83.9)	12	82.0 (75.9, 85.8)	15	73.5 (70.8, 79.0)	1.4242	0.1668
Hip circumference (cm)	27	96.9 (94.4, 101.5)	12	99.8 (95.9, 103.0)	15	95.8 (94.4, 97.9)	1.0221	0.3191
Waist to Hip Ratio	27	0.81 (0.77, 0.84)	12	0.83 (0.80, 0.84)	15	0.78 (0.76, 0.83)	1.4836	0.1529
Maximal Exercise Capacity Testing
Max VO2 (L/min)	27	3.23 (2.61, 3.84)	12	3.84 (3.26, 4.65)	15	2.77 (2.37, 3.31)	3.2546	0.003628
Max VO2 (ml/(kg*min))	27	51.1 (42.9, 54.8)	12	53.1 (48.3, 56.5)	15	49.5 (37.3, 52.8)	2.5192	0.01859
VO2 max percentile	27	94.0 (75.5, 98.5)	12	93.5 (80.2, 96.5)	15	97 (62.5, 99.0)	0.91401	0.3701
Max RER	27	1.09 (1.07, 1.15)	12	1.08 (1.06, 1.13)	15	1.10 (1.06, 1.16)	-0.57303	0.5719
Max speed (mph)	27	8.0 (6.9, 9.0)	12	8.3 (7.3, 9.1)	15	7.5 (6.6, 8.7)	1.5166	0.1421
Total energy expenditure (kcal)	27	132 (96, 168)	12	162 (116, 224)	15	110 (71, 151)	2.4922	0.021
Dexcom Continous Glucose Monitor
Number of readings	27	2288 (2162, 2333)	12	2300 (2271, 2382)	15	2281 (2099, 2322)	1.4055	0.1722
glucose mean (mg/dL)	27	114 (104, 118)	12	120 (116, 123)	15	107 (100, 113)	3.9245	0.0008328
glucose CV	27	15.3 (13.5, 16.6)	12	13.5 (11.7, 15.1)	15	16.5 (15.7, 17.2)	-3.7584	0.0009232
MAGE	27	41.9 (36.7, 45.0)	12	40.4 (35.9, 43.3)	15	41.9 (38.1, 45.2)	-0.92208	0.366
MODD	27	16.3 (14.5, 17.2)	12	15.9 (14.4, 16.5)	15	16.8 (14.7, 17.4)	-1.2185	0.2356
Glucose response to at home glucose tolerance test
glucose (0 minutes) (mg/dL)	25	108 (99, 119)	12	115 (109, 124)	13	99 (94, 108)	1.6524	0.1124
glucose (120 minutes) (mg/dL)	25	119 (108, 122)	12	120 (111, 130)	13	116 (105, 138)	0.4288	0.6721
max glucose (mg/dL)	25	164 (150, 199)	12	176 (143, 200)	13	157 (150, 186)	0.45224	0.6561
glucose AUC	25	15660 (14252, 18340)	12	16525 (14331, 18641)	13	15395 (14252, 17678)	0.979	0.3405
Dietary Intake
Number of 24-hour recalls per person	27	3 (3, 4)	12	3 (3, 4)	15	3 (3, 4)	0.248	0.8064
Average daily calories (kcal)	27	2034 (1657, 2353)	12	2269 (1979, 2686)	15	1685 (1355, 2194)	2.4579	0.02479
Average daily carbohydrates (g)	27	242 (190, 293)	12	257 (226, 316)	15	203 (167, 282)	1.8068	0.09073
Average daily protein (g)	27	83 (64, 107)	12	98 (73, 126)	15	74 (50, 97)	1.6112	0.1198
Average daily fat (g)	27	78 (57, 88)	12	87 (74, 117)	15	61 (52, 83)	2.5971	0.0177
Average daily Healthy Eating Index	27	49 (44, 56)	12	46 (42, 50)	15	54 (47, 63)	-2.2758	0.0318
Glucose response to meals
max glucose (mg/dL)	27	135 (118, 155)	12	144 (126, 168)	15	131 (113, 150)	4.478	1.314e-05
glucose AUC	27	13521 (12469, 14878)	12	14368 (13168, 15905)	15	13000 (12078, 14382)	5.7609	3.75e-08
Actigraph Physical Activity
Number of complete days with Actigraph	26	7 (6, 7)	11	7 (7, 7)	15	7 (7, 7)	-0.77892	0.4448
Average daily sedentary time (weighted) (minutes)	26	657 (600, 734)	11	708 (599, 796)	15	653 (605, 690)	1.1619	0.2629
Average daily light acivity time (weighted) (minutes)	26	276 (222, 320)	11	246 (174, 283)	15	301 (241, 321)	-1.8303	0.08318
Average daily moderate-to-vigorous activity time (weighted) (minutes)	26	38 (21, 58)	11	25 (17, 63)	15	38 (29, 56)	-0.068481	0.9463
Average daily sleeping time (weighted) (minutes)	26	397 (369, 424)	11	397 (344, 436)	15	397 (373, 422)	0.39369	0.6973

## Sheet: Supplementary Table 2
Supplementary Table 2. Association between exercise capacity and overall glycemic variability, stratified by sex. Linear regression models to identify if exercise capacity (VO2 max, L/min) is associated with iGlu metrics, stratified by males (n=12) and females (n=15). iGlu metrics include (a) Mean glucose levels across all continuous glucose monitor measures; (B) coefficient of variance (CV) acro…
(a) Outcome: Mean Glucose
Model 1: VO2 max (L/min), healthy eating index	VO2 max			HEI			Overall Model
	beta-coefficient	SD Error	p-value	beta-coefficient	SD Error	p-value	r2	f-stat	p-value
males	-7.6866	3.1053	0.0353	0.3509	0.2845	0.2486	0.4312	3.412	0.07893
females	0.4032	3.3234	0.905	-0.1132	0.188	0.559	0.03097	0.1918	0.828
Model 2: VO2 max (L/min), MVPA (minutes)	VO2 max			MVPA			Overall Model
	beta-coefficient	SD Error	p-value	beta-coefficient	SD Error	p-value	r2	f-stat	p-value
males	-7.80666	2.93945	0.029	0.17672	0.07729	0.0516	0.5778	5.475	0.03176
females	-1.35585	3.50439	0.706	0.07079	0.13681	0.614	0.02351	0.1445	0.867
Model 3: VO2 max (L/min), age (years)	VO2 max			Age			Overall Model
	beta-coefficient	SD Error	p-value	beta-coefficient	SD Error	p-value	r2	f-stat	p-value
males	-9.624	3.689	0.0283	1.614	1.295	0.2439	0.433	3.437	0.07781
females	-0.8261	3.5254	0.818689	0.2423	1.1077	0.830556	0.005687	0.03432	0.9664
(b) Outcome: CV
Model 1: VO2 max (L/min), healthy eating index	VO2 max			HEI			Overall Model
	beta-coefficient	SD Error	p-value	beta-coefficient	SD Error	p-value	r2	f-stat	p-value
males	0.3281	0.60794	0.602506	-0.11507	0.05569	0.068787	0.3238	2.154	0.172
females	-1.83004	0.84993	0.052347	0.11243	0.04809	0.037538	0.3725	3.561	0.06107
Model 2: VO2 max (L/min), MVPA (minutes)	VO2 max			MVPA			Overall Model
	beta-coefficient	SD Error	p-value	beta-coefficient	SD Error	p-value	r2	f-stat	p-value
males	-0.009093	0.777059	0.99095	-0.015764	0.020433	0.4626	0.0705	0.3034	0.7465
females	-1.07733	1.07597	0.336	0.006595	0.042006	0.878	0.08853	0.5828	0.5734
Model 3: VO2 max (L/min), age (years)	VO2 max			Age			Overall Model
	beta-coefficient	SD Error	p-value	beta-coefficient	SD Error	p-value	r2	f-stat	p-value
males	-0.4479	0.8105	0.594	0.356	0.2845	0.2423	0.1508	0.799	0.4793
females	-1.7998	0.9674	0.0875	0.5073	0.304	0.121	0.2587	2.094	0.1659
(c) Outcome: MAGE
Model 1: VO2 max (L/min), healthy eating index	VO2 max			HEI			Overall Model
	beta-coefficient	SD Error	p-value	beta-coefficient	SD Error	p-value	r2	f-stat	p-value
males	-0.9999	2.4995	0.69847	-0.1274	0.229	0.59141	0.05848	0.2795	0.7625
females	-2.6905	2.2586	0.256596	0.273	0.1278	0.053955	0.28	2.333	0.1394
Model 2: VO2 max (L/min), MVPA (minutes)	VO2 max			MVPA			Overall Model
	beta-coefficient	SD Error	p-value	beta-coefficient	SD Error	p-value	r2	f-stat	p-value
males	-2.06787	2.64584	0.45698	0.07197	0.06957	0.3312	0.1583	0.7522	0.502
females	-1.32728	2.7608	0.639	0.05194	0.10778	0.639	0.02501	0.1539	0.859
Model 3: VO2 max (L/min), age (years)	VO2 max			Age			Overall Model
	beta-coefficient	SD Error	p-value	beta-coefficient	SD Error	p-value	r2	f-stat	p-value
males	-3.9649	2.5483	0.1542	1.7151	0.8943	0.0874	0.3086	2.009	0.19
females	-3.432	2.2707	0.1566	1.7436	0.7135	0.0309	0.3364	3.042	0.08539
(d) Outcome: MODD
Model 1: VO2 max (L/min), healthy eating index	VO2 max			HEI			Overall Model
	beta-coefficient	SD Error	p-value	beta-coefficient	SD Error	p-value	r2	f-stat	p-value
males	-0.21616	0.87492	0.8104	-0.05111	0.08015	0.53957	0.05608	0.2674	0.7713
females	-0.60344	0.64222	0.365941	0.11824	0.03634	0.006907	0.474	5.408	0.02117
Model 2: VO2 max (L/min), MVPA (minutes)	VO2 max			MVPA			Overall Model
	beta-coefficient	SD Error	p-value	beta-coefficient	SD Error	p-value	r2	f-stat	p-value
males	-0.58301	0.95781	0.56	0.01829	0.02519	0.488	0.09101	0.4005	0.6827
females	-0.12885	0.89585	0.888	0.03145	0.03497	0.386	0.07249	0.4689	0.6367
Model 3: VO2 max (L/min), age (years)	VO2 max			Age			Overall Model
	beta-coefficient	SD Error	p-value	beta-coefficient	SD Error	p-value	r2	f-stat	p-value
males	-0.9098	1.0021	0.3876	0.377	0.3517	0.3116	0.1252	0.6438	0.5479
females	-0.4982	0.8068	0.5484	0.4874	0.2535	0.0786	0.2431	1.928	0.188

## Sheet: Supplementary Table 3
Supplementary Table 3. Association between exercise capacity and glucose respone to the oral glucose tolerance test, stratified by sex. Linear regression models to identify if exercise capacity (VO2 max, L/min) is associated with glucose metrics, stratified by males (n=12) and females (n=13). Glucose metrics in response to the oral glucose toleracne test include (a) maximum glucose level up to 12…
(a) Outcome: Maximum glucose
Model 1: VO2 max (L/min), healthy eating index	VO2 max			HEI			Overall Model
	beta-coefficient	SD Error	p-value	beta-coefficient	SD Error	p-value	r2	f-stat	p-value
males	-28.7218	8.01314	0.00589064	-2.51118	0.734083	0.00761773	0.765816	14.7156	0.00145549
females	-1.89268	12.3202	0.880962	0.526631	0.833443	0.541644	0.0388254	0.201969	0.820373
Model 2: VO2 max (L/min), MVPA (minutes)	VO2 max			MVPA			Overall Model
	beta-coefficient	SD Error	p-value	beta-coefficient	SD Error	p-value	r2	f-stat	p-value
males	-27.0066	12.0873	0.0559203	-0.310296	0.317836	0.357521	0.451408	3.2914	0.0905726
females	-2.75488	13.7455	0.845169	0.273422	0.561777	0.636956	0.023579	0.120742	0.887535
Model 3: VO2 max (L/min), age (years)	VO2 max			Age			Overall Model
	beta-coefficient	SD Error	p-value	beta-coefficient	SD Error	p-value	r2	f-stat	p-value
males	-41.9366	13.5061	0.0126201	5.43539	4.74004	0.281077	0.529989	5.07424	0.033457
females	-5.88019	12.6831	0.652843	4.34018	3.94573	0.297119	0.108335	0.607485	0.56365
(b) Outcome: AUC glucose
Model 1: VO2 max (L/min), healthy eating index	VO2 max			HEI			Overall Model
	beta-coefficient	SD Error	p-value	beta-coefficient	SD Error	p-value	r2	f-stat	p-value
males	-2702	555.764	0.000893635	-196.194	50.9134	0.0038856	0.836282	22.9863	0.000290693
females	60.3682	925.017	0.949252	25.0917	62.5761	0.69687	0.0203535	0.103882	0.922917
Model 2: VO2 max (L/min), MVPA (minutes)	VO2 max			MVPA			Overall Model
	beta-coefficient	SD Error	p-value	beta-coefficient	SD Error	p-value	r2	f-stat	p-value
males	-2788.49	955.402	0.019331	-23.3759	25.1224	0.379344	0.56065	5.10435	0.03726
females	-144.008	1012.93	0.889769	25.6207	41.3981	0.549829	0.0413217	0.215514	0.8098
Model 3: VO2 max (L/min), age (years)	VO2 max			Age			Overall Model
	beta-coefficient	SD Error	p-value	beta-coefficient	SD Error	p-value	r2	f-stat	p-value
males	-3596.78	1027.29	0.00671031	338.302	360.531	0.3725	0.604821	6.88726	0.015331
females	-11.7432	987.786	0.990748	130.096	307.302	0.681001	0.0221283	0.113145	0.894148

## Sheet: Supplementary Table 4
Supplementary Table 4. Association between exercise capacity and glucose metrics in response to individual meals, stratified by sex. Linear mixed effect models to identify if exercise capacity (VO2 max, L/min) is associated with glucose metrics, stratified by males (n=12) and females (n=15). Glucose metrics in response to meals include (a) maximum glucose level up to 120 minutes post-meal and (B)…
(a) Outcome: Maximum glucose
Model 1: VO2 max (L/min), healthy eating index	VO2 max			HEI						Overall Model
	beta-coefficient	SD Error	p-value	beta-coefficient	SD Error	p-value				r2	f-stat	p-value
males	-11.0258	6.60987	0.1296	0.05804	0.62049	0.9275				0.341045	2.83703	0.1264
females	-3.9838	4.59461	0.4029	0.27274	0.271744	0.3353				0.110311	0.228346	0.641339
Model 2: VO2 max (L/min), MVPA (minutes)	VO2 max			MVPA						Overall Model
	beta-coefficient	SD Error	p-value	beta-coefficient	SD Error	p-value				r2	f-stat	p-value
males	-9.78436	6.37254	0.1632	0.24052	0.1692	0.193				0.282257	1.82658	0.213504
females	1.11906	4.67369	0.8148	-0.24063	0.180693	0.2077				0.11339	0.240044	0.633009
Model 3: VO2 max (L/min), age (years)	VO2 max			Age						Overall Model
	beta-coefficient	SD Error	p-value	beta-coefficient	SD Error	p-value				r2	f-stat	p-value
males	-11.925	7.76861	0.1592	0.65006	2.72077	0.8165				0.343579	2.83345	0.12661
females	-3.79196	4.85344	0.4498	1.16636	1.5072	0.454				0.115903	0.214918	0.651236
Model 4: VO2 max (L/min), meal composition PC1, meal composition PC2	VO2 max			meal composition PC1			meal composition PC2			Overall Model
	beta-coefficient	SD Error	p-value	beta-coefficient	SD Error	p-value	beta-coefficient	SD Error	p-value	r2	f-stat	p-value
males	-10.6542	5.86478	0.0993	0.68258	1.32333	0.6074	4.39412	1.96754	0.0282	0.336552	3.51127	0.0904355
females	-2.07459	4.10925	0.6221	1.84804	1.44283	0.2028	5.79794	1.70973	0.001	0.194933	0.227698	0.641159
(b) Outcome: AUC glucose
Model 1: VO2 max (L/min), healthy eating index	VO2 max			HEI						Overall Model
	beta-coefficient	SD Error	p-value	beta-coefficient	SD Error	p-value				r2	f-stat	p-value
males	-1293.4	515.152	0.0333	37.778	48.2503	0.4538				0.426808	5.77325	0.0397179
females	-174.189	399.11	0.6703	-3.254	23.2677	0.8911				0.197596	0.30354	0.591781
Model 2: VO2 max (L/min), MVPA (minutes)	VO2 max			MVPA						Overall Model
	beta-coefficient	SD Error	p-value	beta-coefficient	SD Error	p-value				r2	f-stat	p-value
males	-1171.96	529.628	0.0578	18.9	14.0437	0.2153				0.374066	4.19802	0.0746346
females	-176.149	418.078	0.681	-1.722	16.2475	0.9173				0.200025	0.300695	0.593502
Model 3: VO2 max (L/min), age (years)	VO2 max			Age						Overall Model
	beta-coefficient	SD Error	p-value	beta-coefficient	SD Error	p-value				r2	f-stat	p-value
males	-1344.59	619.781	0.0582	83.331	217.118	0.71				0.437281	5.52165	0.0433179
females	-277.863	410.507	0.5113	50.532	127.863	0.6996				0.197081	0.307204	0.589581
Model 4: VO2 max (L/min), meal composition PC1, meal composition PC2	VO2 max			meal composition PC1			meal composition PC2			Overall Model
	beta-coefficient	SD Error	p-value	beta-coefficient	SD Error	p-value	beta-coefficient	SD Error	p-value	r2	f-stat	p-value
males	-1212.79	507.443	0.038	97.564	98.4541	0.3246	303.765	146.504	0.0412	0.459553	5.74591	0.0375034
females	-203.908	330.451	0.5479	100.804	100.606	0.3184	456.803	117.287	0.0002	0.267046	0.358874	0.559428
